# Supplementary material for: F‐actin patches associated with glutamatergic synapses control positioning of dendritic lysosomes
Source: EMBO J. 2019 Jun 27;38(15):e101183. doi: 10.15252/embj.2018101183 (PMC6669925; doi:10.15252/embj.2018101183)
Supplement: Supplementary file 4 — Movie EV2 [file EMBJ-38-e101183-s004.zip]

Archive with 6 entries (4 files):
- Movie_EV2/
- Movie_EV2/Movie_EV2.avi
- Movie_EV2/Movie_EV2.docx
- Movie_EV2/__MACOSX/
- Movie_EV2/__MACOSX/._Movie_EV2.avi
- Movie_EV2/__MACOSX/._Movie_EV2.docx
